# Supplementary material for: Polymyalgia Rheumatica (PMR) and Polymyalgia Rheumatica-like (PMR-like) Manifestations in Cancer Patients Following Treatment with Nivolumab and Pembrolizumab: Methodological Blurred Points Identified Through a Systematic Review of Published Case Reports
Source: Med Sci (Basel). 2025 Apr 1;13(2):34. doi: 10.3390/medsci13020034 (PMC12015857; doi:10.3390/medsci13020034)
Supplement: Supplementary file 1 [file medsci-13-00034-s001.zip]

Archive with 2 entries (2 files):
- medsci-3472970-File S1 Search strategy.pdf
- medsci-3472970-File S2 Standardized ad hoc form.pdf
